# Supplementary material for: Prognostic value of blood pressure and resting heart rate in patients with tricuspid regurgitation
Source: Front Cardiovasc Med. 2022 Aug 3;9:937412. doi: 10.3389/fcvm.2022.937412 (PMC9385404; doi:10.3389/fcvm.2022.937412)
Supplement: Supplementary file 2 [file Table_2.XLSX]

## Sheet: UniVar
Characteristics	HR	CI95	P Value
Age	1.03	1.02-1.05	0
Male	1.34	0.98-1.81	0.064
BMI	0.95	0.91-0.99	0.013
Current smoker	0.96	0.59-1.56	0.862
SBP	0.99	0.99-1.00	0.044
DBP	0.98	0.97-0.99	0
Hypertension	1.23	0.91-1.67	0.183
Heart rate	1.01	1.00-1.02	0.001
Diabetes	1.57	1.08-2.30	0.018
Coronary artery disease	1.57	1.14-2.16	0.006
Cardiomyopathy	1.4	0.80-2.47	0.241
Atrial fibrillation	0.88	0.64-1.21	0.426
Pulmonary hypertension	2.12	1.49-3.01	0
Previous PCI	1.26	0.77-2.05	0.36
Previous CABG	0.22	0.03-1.59	0.134
Previous valvular intervention	1.23	0.72-2.09	0.442
NYHAc≥Ⅲ	4.4	3.18-6.09	0
Severe TR	1.58	1.15-2.15	0.004
symptoms	2.14	1.28-3.58	0.004
eGFR	0.98	0.97-0.98	0
Hemoglobin	0.98	0.97-0.98	0
Albumin	0.91	0.88-0.93	0
ALT	1	1.00-1.00	0.066
Total bilirubin	1.01	1.00-1.02	0.006
LAi	1.01	0.99-1.04	0.407
LVEDDi	1.04	1.01-1.07	0.005
LVEF	0.97	0.96-0.98	0
AAO	1.01	0.98-1.04	0.383
Etiology-Rheumatic	Reference	-	-
Etiology-Degenerative	1.13738	0.60-2.15	0.69186
Etiology-Congenital	0.06213	0.01-0.47	0.00742
Etiology-Functional	0.87954	0.49-1.58	0.66831
Etiology-Others	1.0404	0.48-2.28	0.92118
ACEI/ARB	0.97	0.71-1.34	0.867
Beta blocker	1.41	1.03-1.92	0.03
Diuretic	3.49	2.35-5.19	0
